# Supplementary material for: Unraveling the Binding Mode of Cyclic Adenosine–Inosine Monophosphate (cAIMP) to STING through Molecular Dynamics Simulations
Source: Molecules. 2024 Jun 4;29(11):2650. doi: 10.3390/molecules29112650 (PMC11173896; doi:10.3390/molecules29112650)
Supplement: Supplementary file 1 [file molecules-29-02650-s001.zip]

Archive with 1 entries (1 files):
- molecules-3014726-supplementary.pdf
